# Supplementary material for: Microbial Diversity Characteristics of Areca Palm Rhizosphere Soil at Different Growth Stages
Source: Plants (Basel). 2021 Dec 9;10(12):2706. doi: 10.3390/plants10122706 (PMC8705836; doi:10.3390/plants10122706)
Supplement: Supplementary file 1 [file plants-10-02706-s001.zip]

Archive with 3 entries (3 files):
- plants-1362750-supplementary.pdf
- Table S1-bacterial OTUs used in this study.xls
- Table S2-fungal OTUs used in this study.xls
